# Supplementary material for: Genetic heterogeneity in epilepsy and comorbidities: insights from Pakistani families
Source: BMC Neurol. 2024 May 23;24:172. doi: 10.1186/s12883-024-03671-7 (PMC11112905; doi:10.1186/s12883-024-03671-7)
Supplement: Supplementary file 3 — Supplementary Material 3 [file 12883_2024_3671_MOESM3_ESM.xlsx]

## Sheet: HomRegions; Family 1
Supplementary Table 2: Homozygous regions identification using AutoMap in proband of family 1 and detection of pathogenic variant in the highlighted homozygous region.
#Chr	Begin	End	Size(Mb)	Nb_variants	Percentage_homozygosity
chr1	9427409	10529194	1.1	28	100
chr1	175054548	176659463	1.6	26	100
chr2	23865260	25141538	1.28	35	88.57
chr2	152348842	153463984	1.12	46	89.13
chr2	190323530	191922841	1.6	33	90.91
chr3	34725250	42234758	7.51	140	97.14
chr3	179526234	183558402	4.03	45	93.33
chr4	79173515	80975372	1.8	46	89.13
chr5	69308251	78324352	9.02	90	96.67
chr5	88769728	151138211	62.37	825	98.18
chr6	33754592	37348920	3.59	87	93.1
chr6	97629689	101296389	3.67	36	88.89
chr9	33798112	35957355	2.16	91	95.6
chr9	123170733	124519214	1.35	39	92.31
chr10	19392857	28228865	8.84	98	95.92
chr11	10653442	11944265	1.29	35	91.43
chr11	46331671	48346729	2.02	80	98.75
chr11	48387850	56467764	8.08	74	98.65
chr11	70348852	71941381	1.59	55	90.91
chr11	93170919	94179125	1.01	30	93.33
chr11	130297957	132177740	1.88	33	93.94
chr14	47324127	50735846	3.41	33	90.91
chr14	85088056	88707225	3.62	31	100
chr15	45951064	50158695	4.21	31	90.32
chr17	11924120	14005647	2.08	28	89.29
chr17	37357653	38416837	1.06	44	93.18
chr17	59955217	61600717	1.65	42	88.1
chr17	74944709	77769837	2.83	88	94.32
chr20	18393499	23016970	4.62	46	89.13
chr21	39764437	48063476	8.3	342	98.83
## INFO: 158.69 Mb are in Homozygous Regions (autosomal chromosomes)
## AutoMap v1.0 used for analysis
## Variant filtering parameters used: DP=8, percaltlow=.25, percalthigh=.75, binomial=.000001, maxgap=10
## Other parameters used: window=7, windowthres=5, minsize=1, minvar=25, minperc=88, chrX=No, extend=1

## Sheet: HomRegions; Family 2
Supplementary Table 2: Homozygous regions identification using AutoMap in proband of family 2 and detection of pathogenic variant in the highlighted homozygous region.
#Chr	Begin	End	Size(Mb)	Nb_variants	Percentage_homozygosity
chr1	92195601	93581024	1.39	27	96.3
chr1	213478459	217671771	4.19	42	100
chr2	202606639	206364737	3.76	42	95.24
chr2	209036712	210704200	1.67	29	89.66
chr2	216861273	218935299	2.07	32	100
chr3	20462754	32490894	12.03	41	97.56
chr3	46621215	66023592	19.4	385	97.92
chr4	16227823	17783003	1.56	29	96.55
chr4	177100644	190876204	13.78	140	93.57
chr5	135398870	145838440	10.44	189	96.83
chr6	30111091	33740325	3.63	63	90.48
chr6	97063724	100868721	3.8	28	92.86
chr7	155599300	158935333	3.34	50	92
chr9	847208	18675972	17.83	139	94.96
chr9	79003440	80912115	1.91	39	89.74
chr9	122152099	124073176	1.92	39	92.31
chr9	129740101	130931586	1.19	65	90.77
chr10	11532758	12595147	1.06	27	88.89
chr10	47087830	49701445	2.61	30	93.33
chr10	91358943	92532432	1.17	26	88.46
chr10	112266771	114910667	2.64	27	88.89
chr12	3982475	8612336	4.63	171	96.49
chr12	26809539	28605426	1.8	34	94.12
chr13	29287552	38138730	8.85	91	95.6
chr13	103525588	111082157	7.56	42	92.86
chr14	94582926	105996049	11.41	283	97.88
chr15	66249807	68040864	1.79	35	88.57
chr16	4920661	6143647	1.22	35	94.29
chr16	7703785	10565978	2.86	47	89.36
chr16	75148604	83520078	8.37	162	98.15
chr17	66453410	67512924	1.06	49	91.84
chr17	77097811	81050833	3.95	181	99.45
chr18	357570	3447871	3.09	72	97.22
chr19	15508130	23487558	7.98	346	98.84
chr21	35276209	41452034	6.18	117	94.87
## INFO: 182.14 Mb are in Homozygous Regions (autosomal chromosomes)
## AutoMap v1.0 used for analysis
## Variant filtering parameters used: DP=8, percaltlow=.25, percalthigh=.75, binomial=.000001, maxgap=10
## Other parameters used: window=7, windowthres=5, minsize=1, minvar=25, minperc=88, chrX=No, extend=1

## Sheet: HomRegions; Family 4
Supplementary Table 2: Homozygous regions identification using AutoMap in proband of family 4 and detection of pathogenic variant in the highlighted homozygous region.
#Chr	Begin	End	Size(Mb)	Nb_variants	Percentage_homozygosity
chr1	6399711	12888706	6.49	189	95.77
chr1	13413961	16890598	3.48	101	98.02
chr1	17275102	22141030	4.87	172	99.42
chr1	24434595	28224312	3.79	106	97.17
chr1	47080679	49056695	1.98	40	90
chr1	181764238	201778081	20.01	236	96.19
chr1	205225480	206516159	1.29	35	91.43
chr1	239256822	245912840	6.66	48	93.75
chr2	49381585	61175312	11.79	51	98.04
chr2	129738163	131520178	1.78	44	88.64
chr2	139318332	187498107	48.18	515	98.06
chr2	197872574	202939836	5.07	77	94.81
chr2	220315970	230910965	10.59	125	94.4
chr3	1908694	6241309	4.33	40	92.5
chr3	40231883	42226151	1.99	29	93.1
chr3	108788461	112987356	4.2	54	94.44
chr3	117649060	127295084	9.65	210	99.52
chr3	142756958	156249214	13.49	87	98.85
chr3	173998955	182947413	8.95	55	96.36
chr4	85562	36122737	36.04	425	97.88
chr4	77818548	79525404	1.71	35	94.29
chr5	1394815	14366904	12.97	133	96.24
chr5	38527228	59489384	20.96	163	99.39
chr5	168620435	174870150	6.25	65	92.31
chr5	178581859	180582604	2	73	98.63
chr6	4134031	41621271	37.49	523	97.32
chr6	98283376	136582203	38.3	334	97.01
chr6	136710669	155775877	19.07	211	99.05
chr7	286402	7480382	7.19	216	95.37
chr7	85542455	100549650	15.01	213	97.18
chr7	100644772	114210814	13.57	141	97.16
chr8	95172175	96260054	1.09	37	91.89
chr10	79961519	93586715	13.63	131	96.18
chr11	2937775	4790890	1.85	47	93.62
chr11	12279937	45203848	32.92	355	97.18
chr11	49974169	55563846	5.59	43	88.37
chr11	56756516	58125620	1.37	27	88.89
chr11	75902539	77907744	2.01	66	90.91
chr11	115628401	117869878	2.24	59	96.61
chr12	18435452	26596618	8.16	144	95.83
chr12	50297670	51375486	1.08	42	90.48
chr12	69764850	71519096	1.75	33	90.91
chr12	117969378	130559421	12.59	294	96.26
chr12	130922827	133810703	2.89	111	99.1
chr14	24882373	51204996	26.32	190	94.21
chr14	62249073	64884584	2.64	42	88.1
chr14	71215729	90723000	19.51	191	96.86
chr14	95682150	100125721	4.44	39	97.44
chr15	24925094	32460485	7.54	88	90.91
chr15	32895289	34673722	1.78	59	100
chr15	34674006	58860963	24.19	501	96.81
chr16	7726757	8868776	1.14	28	89.29
chr16	50368863	55862647	5.49	63	96.83
chr19	39362587	40370312	1.01	57	91.23
chr19	40370471	45574113	5.2	229	94.32
chr19	47883086	56703248	8.82	713	97.76
chr20	10639222	47244523	36.61	389	96.92
chr20	58827664	62698188	3.87	238	99.58
chr21	18932934	43161805	24.23	211	95.26
chr22	21579897	23915370	2.34	45	95.56
## INFO: 641.45 Mb are in Homozygous Regions (autosomal chromosomes)
## AutoMap v1.0 used for analysis
## Variant filtering parameters used: DP=8, percaltlow=.25, percalthigh=.75, binomial=.000001, maxgap=10
## Other parameters used: window=7, windowthres=5, minsize=1, minvar=25, minperc=88, chrX=No, extend=1
